# Supplementary material for: High-resolution structure and biochemical properties of the LH1–RC photocomplex from the model purple sulfur bacterium, Allochromatium vinosum
Source: Commun Biol. 2024 Feb 12;7:176. doi: 10.1038/s42003-024-05863-w (PMC10861460; doi:10.1038/s42003-024-05863-w)
Supplement: Supplementary file 4 — Supplementary Data 1 [file 42003_2024_5863_MOESM4_ESM.xlsx]

## Sheet: Sheet1
Wavelength	EDTA	AddCa		Time	Ca1	Ca2	Ca3	EDTA1	EDTA2	EDTA3
1000	0.01	0.011		0	1	1	1	1	1	1
999	0.011	0.011		5	0.9767	0.967754	0.974035	0.977931	0.959267	0.971145
998	0.011	0.011		10	0.974095	0.962097	0.97344	0.949941	0.920321	0.95092
997	0.011	0.011		20	0.959119	0.942341	0.957857	0.846091	0.799328	0.827959
996	0.011	0.012		40	0.936361	0.89517	0.91251	0.717281	0.689171	0.723879
995	0.011	0.012		80	0.870786	0.85592	0.883893	0.602383	0.565828	0.596711
994	0.011	0.012
993	0.011	0.012
992	0.012	0.012
991	0.012	0.012
990	0.012	0.012
989	0.012	0.013
988	0.012	0.013
987	0.012	0.013
986	0.012	0.013
985	0.012	0.013
984	0.012	0.013
983	0.013	0.013
982	0.013	0.013
981	0.013	0.013
980	0.013	0.013
979	0.013	0.014
978	0.013	0.014
977	0.013	0.014
976	0.013	0.014
975	0.014	0.014
974	0.014	0.015
973	0.014	0.015
972	0.014	0.015
971	0.014	0.015
970	0.015	0.015
969	0.015	0.015
968	0.015	0.016
967	0.015	0.016
966	0.015	0.016
965	0.015	0.016
964	0.015	0.016
963	0.016	0.017
962	0.016	0.017
961	0.016	0.017
960	0.016	0.018
959	0.016	0.018
958	0.017	0.018
957	0.017	0.018
956	0.018	0.019
955	0.018	0.02
954	0.018	0.02
953	0.019	0.021
952	0.019	0.021
951	0.02	0.022
950	0.02	0.023
949	0.021	0.023
948	0.021	0.024
947	0.022	0.025
946	0.023	0.026
945	0.024	0.027
944	0.025	0.029
943	0.026	0.03
942	0.027	0.032
941	0.028	0.033
940	0.029	0.035
939	0.031	0.037
938	0.032	0.039
937	0.034	0.042
936	0.037	0.044
935	0.039	0.047
934	0.041	0.05
933	0.043	0.054
932	0.046	0.057
931	0.049	0.062
930	0.053	0.066
929	0.056	0.071
928	0.06	0.076
927	0.065	0.082
926	0.07	0.089
925	0.074	0.094
924	0.08	0.102
923	0.086	0.11
922	0.092	0.116
921	0.099	0.125
920	0.106	0.135
919	0.114	0.144
918	0.123	0.155
917	0.132	0.166
916	0.14	0.176
915	0.151	0.188
914	0.162	0.201
913	0.173	0.215
912	0.184	0.227
911	0.198	0.242
910	0.211	0.258
909	0.224	0.271
908	0.238	0.286
907	0.252	0.301
906	0.265	0.315
905	0.279	0.33
904	0.294	0.344
903	0.307	0.357
902	0.323	0.372
901	0.338	0.387
900	0.351	0.399
899	0.365	0.411
898	0.379	0.424
897	0.391	0.433
896	0.404	0.444
895	0.415	0.451
894	0.426	0.459
893	0.436	0.465
892	0.445	0.47
891	0.453	0.474
890	0.459	0.475
889	0.463	0.476
888	0.466	0.474
887	0.469	0.472
886	0.469	0.468
885	0.467	0.463
884	0.465	0.457
883	0.46	0.449
882	0.454	0.439
881	0.448	0.43
880	0.439	0.418
879	0.431	0.408
878	0.42	0.395
877	0.411	0.384
876	0.399	0.371
875	0.386	0.357
874	0.374	0.345
873	0.36	0.331
872	0.348	0.319
871	0.334	0.305
870	0.323	0.295
869	0.31	0.283
868	0.299	0.273
867	0.287	0.261
866	0.275	0.251
865	0.265	0.242
864	0.253	0.232
863	0.244	0.223
862	0.233	0.214
861	0.224	0.206
860	0.214	0.197
859	0.205	0.189
858	0.197	0.182
857	0.189	0.175
856	0.182	0.169
855	0.175	0.163
854	0.168	0.157
853	0.162	0.151
852	0.157	0.147
851	0.151	0.141
850	0.145	0.136
849	0.14	0.132
848	0.135	0.128
847	0.131	0.124
846	0.126	0.12
845	0.122	0.116
844	0.118	0.112
843	0.115	0.109
842	0.111	0.106
841	0.108	0.103
840	0.105	0.1
839	0.102	0.098
838	0.099	0.095
837	0.096	0.093
836	0.094	0.09
835	0.091	0.088
834	0.089	0.086
833	0.087	0.084
832	0.085	0.082
831	0.083	0.081
830	0.081	0.079
829	0.079	0.078
828	0.078	0.077
827	0.077	0.075
826	0.076	0.074
825	0.074	0.073
824	0.074	0.073
823	0.073	0.072
822	0.072	0.071
821	0.072	0.071
820	0.071	0.07
819	0.071	0.07
818	0.071	0.071
817	0.071	0.071
816	0.071	0.071
815	0.072	0.072
814	0.073	0.073
813	0.073	0.073
812	0.074	0.074
811	0.075	0.076
810	0.077	0.077
809	0.078	0.078
808	0.08	0.08
807	0.081	0.081
806	0.083	0.083
805	0.084	0.085
804	0.085	0.087
803	0.087	0.088
802	0.087	0.089
801	0.088	0.089
800	0.088	0.089
799	0.087	0.089
798	0.087	0.088
797	0.086	0.087
796	0.084	0.086
795	0.082	0.084
794	0.081	0.082
793	0.079	0.08
792	0.077	0.078
791	0.074	0.076
790	0.072	0.074
789	0.07	0.072
788	0.068	0.07
787	0.066	0.068
786	0.064	0.066
785	0.063	0.064
784	0.061	0.063
783	0.06	0.061
782	0.058	0.059
781	0.057	0.058
780	0.055	0.057
779	0.054	0.056
778	0.054	0.055
777	0.053	0.054
776	0.052	0.054
775	0.052	0.053
774	0.051	0.053
773	0.05	0.052
772	0.05	0.052
771	0.05	0.052
770	0.05	0.052
769	0.05	0.052
768	0.05	0.052
767	0.05	0.052
766	0.05	0.052
765	0.05	0.052
764	0.05	0.053
763	0.051	0.053
762	0.051	0.053
761	0.051	0.053
760	0.051	0.053
759	0.051	0.053
758	0.051	0.053
757	0.051	0.052
756	0.05	0.052
755	0.05	0.052
754	0.05	0.051
753	0.049	0.051
752	0.048	0.05
751	0.048	0.049
750	0.047	0.049
749	0.047	0.048
748	0.046	0.048
747	0.045	0.047
746	0.044	0.046
745	0.043	0.045
744	0.043	0.044
743	0.042	0.043
742	0.041	0.043
741	0.041	0.042
740	0.04	0.042
739	0.039	0.041
738	0.039	0.041
737	0.038	0.04
736	0.038	0.039
735	0.038	0.039
734	0.037	0.039
733	0.037	0.038
732	0.036	0.038
731	0.036	0.037
730	0.035	0.037
729	0.035	0.037
728	0.035	0.037
727	0.035	0.037
726	0.035	0.036
725	0.034	0.036
724	0.034	0.036
723	0.034	0.036
722	0.034	0.036
721	0.033	0.035
720	0.033	0.035
719	0.033	0.035
718	0.033	0.035
717	0.033	0.035
716	0.033	0.035
715	0.033	0.035
714	0.033	0.035
713	0.032	0.035
712	0.032	0.034
711	0.032	0.034
710	0.032	0.034
709	0.032	0.034
708	0.032	0.034
707	0.032	0.034
706	0.032	0.034
705	0.032	0.034
704	0.032	0.034
703	0.032	0.033
702	0.032	0.034
701	0.032	0.034
700	0.032	0.033
699	0.031	0.033
698	0.031	0.033
697	0.031	0.033
696	0.031	0.033
695	0.031	0.033
694	0.031	0.033
693	0.031	0.033
692	0.031	0.033
691	0.031	0.033
690	0.031	0.033
689	0.031	0.033
688	0.03	0.033
687	0.03	0.032
686	0.03	0.032
685	0.03	0.032
684	0.03	0.032
683	0.03	0.032
682	0.03	0.032
681	0.03	0.032
680	0.029	0.032
679	0.029	0.032
678	0.029	0.031
677	0.029	0.031
676	0.029	0.031
675	0.029	0.031
674	0.029	0.031
673	0.028	0.03
672	0.028	0.03
671	0.028	0.03
670	0.028	0.03
669	0.028	0.03
668	0.027	0.03
667	0.027	0.029
666	0.027	0.029
665	0.027	0.029
664	0.027	0.029
663	0.027	0.029
662	0.027	0.029
661	0.027	0.029
660	0.026	0.029
659	0.026	0.028
658	0.026	0.028
657	0.026	0.028
656	0.026	0.028
655	0.026	0.028
654	0.026	0.028
653	0.026	0.028
652	0.026	0.028
651	0.026	0.028
650	0.026	0.028
649	0.026	0.028
648	0.025	0.028
647	0.025	0.028
646	0.026	0.028
645	0.026	0.028
644	0.026	0.028
643	0.026	0.028
642	0.026	0.028
641	0.026	0.028
640	0.026	0.028
639	0.026	0.028
638	0.026	0.029
637	0.026	0.029
636	0.026	0.029
635	0.027	0.029
634	0.027	0.029
633	0.027	0.03
632	0.027	0.03
631	0.027	0.03
630	0.028	0.03
629	0.028	0.031
628	0.029	0.031
627	0.029	0.032
626	0.03	0.032
625	0.03	0.033
624	0.031	0.034
623	0.032	0.035
622	0.032	0.035
621	0.033	0.036
620	0.034	0.037
619	0.035	0.038
618	0.036	0.039
617	0.037	0.04
616	0.038	0.041
615	0.039	0.042
614	0.041	0.043
613	0.042	0.045
612	0.044	0.047
611	0.045	0.048
610	0.047	0.05
609	0.049	0.052
608	0.051	0.055
607	0.054	0.057
606	0.056	0.06
605	0.059	0.063
604	0.062	0.066
603	0.065	0.07
602	0.069	0.074
601	0.073	0.077
600	0.076	0.081
599	0.08	0.085
598	0.084	0.09
597	0.088	0.094
596	0.092	0.098
595	0.096	0.102
594	0.1	0.106
593	0.103	0.109
592	0.106	0.111
591	0.108	0.113
590	0.109	0.113
589	0.11	0.114
588	0.11	0.113
587	0.109	0.112
586	0.108	0.111
585	0.107	0.109
584	0.105	0.107
583	0.104	0.106
582	0.102	0.104
581	0.101	0.103
580	0.1	0.102
579	0.099	0.101
578	0.099	0.101
577	0.099	0.101
576	0.099	0.101
575	0.1	0.102
574	0.101	0.103
573	0.103	0.105
572	0.105	0.107
571	0.108	0.11
570	0.11	0.113
569	0.114	0.117
568	0.118	0.121
567	0.122	0.125
566	0.126	0.129
565	0.131	0.134
564	0.135	0.139
563	0.141	0.144
562	0.146	0.149
561	0.15	0.154
560	0.155	0.159
559	0.16	0.164
558	0.165	0.169
557	0.169	0.174
556	0.173	0.178
555	0.177	0.182
554	0.181	0.185
553	0.184	0.189
552	0.186	0.191
551	0.188	0.193
550	0.189	0.194
549	0.19	0.195
548	0.19	0.195
547	0.189	0.195
546	0.189	0.195
545	0.188	0.194
544	0.187	0.192
543	0.186	0.191
542	0.185	0.19
541	0.184	0.189
540	0.183	0.188
539	0.183	0.188
538	0.183	0.188
537	0.183	0.188
536	0.188	0.194
535	0.189	0.195
534	0.191	0.197
533	0.194	0.199
532	0.197	0.202
531	0.2	0.206
530	0.204	0.209
529	0.208	0.213
528	0.212	0.217
527	0.216	0.222
526	0.22	0.226
525	0.224	0.23
524	0.228	0.234
523	0.232	0.238
522	0.236	0.243
521	0.24	0.246
520	0.243	0.25
519	0.246	0.253
518	0.248	0.255
517	0.251	0.257
516	0.252	0.259
515	0.253	0.26
514	0.253	0.26
513	0.253	0.26
512	0.252	0.259
511	0.251	0.258
510	0.249	0.257
509	0.247	0.254
508	0.244	0.252
507	0.241	0.249
506	0.239	0.246
505	0.236	0.243
504	0.233	0.24
503	0.23	0.237
502	0.227	0.235
501	0.225	0.232
500	0.223	0.23
499	0.221	0.228
498	0.22	0.227
497	0.219	0.226
496	0.218	0.225
495	0.218	0.225
494	0.218	0.224
493	0.218	0.224
492	0.218	0.225
491	0.218	0.225
490	0.219	0.225
489	0.219	0.226
488	0.22	0.226
487	0.219	0.226
486	0.219	0.226
485	0.219	0.226
484	0.218	0.225
483	0.216	0.224
482	0.215	0.222
481	0.212	0.219
480	0.21	0.217
479	0.207	0.214
478	0.204	0.212
477	0.201	0.209
476	0.198	0.205
475	0.195	0.202
474	0.192	0.199
473	0.188	0.195
472	0.185	0.192
471	0.182	0.189
470	0.179	0.186
469	0.176	0.183
468	0.173	0.18
467	0.171	0.178
466	0.169	0.175
465	0.167	0.173
464	0.165	0.171
463	0.163	0.169
462	0.161	0.168
461	0.159	0.166
460	0.158	0.165
459	0.156	0.163
458	0.155	0.161
457	0.153	0.16
456	0.151	0.158
455	0.149	0.156
454	0.147	0.154
453	0.146	0.152
452	0.143	0.15
451	0.141	0.148
450	0.139	0.146
449	0.137	0.143
448	0.134	0.141
447	0.132	0.139
446	0.13	0.137
445	0.128	0.134
444	0.125	0.132
443	0.123	0.13
442	0.121	0.128
441	0.119	0.126
440	0.118	0.125
439	0.117	0.123
438	0.115	0.122
437	0.114	0.121
436	0.113	0.12
435	0.112	0.119
434	0.112	0.119
433	0.111	0.118
432	0.111	0.118
431	0.111	0.118
430	0.111	0.119
429	0.112	0.119
428	0.113	0.121
427	0.114	0.122
426	0.116	0.124
425	0.118	0.126
424	0.121	0.129
423	0.125	0.133
422	0.128	0.136
421	0.133	0.141
420	0.138	0.146
419	0.143	0.152
418	0.149	0.157
417	0.155	0.163
416	0.164	0.173
415	0.168	0.177
414	0.174	0.182
413	0.179	0.188
412	0.184	0.192
411	0.188	0.196
410	0.192	0.2
409	0.195	0.204
408	0.199	0.207
407	0.202	0.21
406	0.205	0.214
405	0.209	0.217
404	0.212	0.221
403	0.216	0.225
402	0.22	0.229
401	0.224	0.233
400	0.228	0.237
399	0.232	0.241
398	0.235	0.245
397	0.239	0.249
396	0.243	0.253
395	0.247	0.257
394	0.251	0.261
393	0.255	0.265
392	0.259	0.269
391	0.263	0.274
390	0.268	0.278
389	0.272	0.284
388	0.277	0.289
387	0.282	0.293
386	0.287	0.3
385	0.293	0.306
384	0.3	0.313
383	0.306	0.319
382	0.313	0.326
381	0.319	0.332
380	0.325	0.338
379	0.33	0.342
378	0.334	0.346
377	0.336	0.348
376	0.337	0.348
375	0.336	0.347
374	0.334	0.345
373	0.331	0.341
372	0.327	0.337
371	0.322	0.331
370	0.316	0.326
369	0.31	0.319
368	0.304	0.313
367	0.298	0.307
366	0.292	0.302
365	0.283	0.293
364	0.279	0.289
363	0.274	0.284
362	0.269	0.279
361	0.263	0.274
360	0.257	0.268
359	0.252	0.262
358	0.246	0.256
357	0.241	0.251
356	0.236	0.246
355	0.23	0.241
354	0.225	0.236
353	0.221	0.231
352	0.216	0.226
351	0.212	0.222
350	0.208	0.217
349	0.203	0.213
348	0.199	0.209
347	0.196	0.206
346	0.192	0.203
345	0.189	0.199
344	0.186	0.196
343	0.183	0.193
342	0.18	0.191
341	0.177	0.188
340	0.17	0.18
339	0.171	0.181
338	0.167	0.178
337	0.167	0.177
336	0.166	0.176
335	0.166	0.176
334	0.165	0.174
333	0.163	0.175
332	0.164	0.176
331	0.168	0.178
330	0.168	0.178
329	0.17	0.181
328	0.173	0.184
327	0.175	0.187
326	0.176	0.189
325	0.178	0.191
324	0.178	0.192
323	0.179	0.194
322	0.18	0.192
321	0.179	0.19
320	0.178	0.19
319	0.175	0.187
318	0.172	0.185
317	0.17	0.183
316	0.168	0.182
315	0.169	0.181
314	0.168	0.181
313	0.167	0.18
312	0.166	0.18
311	0.166	0.179
310	0.166	0.177
309	0.162	0.174
308	0.155	0.17
307	0.154	0.166
306	0.152	0.165
305	0.151	0.162
304	0.148	0.16
303	0.147	0.159
302	0.147	0.159
301	0.148	0.16
300	0.15	0.161
